# Supplementary material for: (Biphenyl-4-yl)(phen­yl)methanone
Source: Acta Crystallogr Sect E Struct Rep Online. 2010 Mar 27;66(Pt 4):o926. doi: 10.1107/S1600536810010676 (PMC2983880; doi:10.1107/S1600536810010676)
Supplement: Supplementary file 1 [file e-66-0o926-sup1.cif]

##############################################################################
###                                                                        ###
###        Electronic paper (Acta Crystallographica Section E)             ###
###                                                                        ###
##############################################################################
#                                                                            #
# This CIF contains the data in a paper accepted for publication in Acta     #
# Crystallographica Section E. It conforms to the requirements of Notes      #
# for Authors for Section E, and has been peer reviewed under the auspices   #
# of the IUCr Commission on Journals.                                        #
#                                                                            #
# Full details of the Crystallographic Information File format               #
# are given in the paper "The Crystallographic Information File (CIF):       #
# a New Standard Archive File for Crystallography" by S. R. Hall, F. H.      #
# Allen and I. D. Brown [Acta Cryst. (1991), A47, 655-685].                  #
#                                                                            #
# The current version of the core CIF dictionary is obtainable from          #
# ftp://ftp.iucr.org/pub/cif_core.dic. The current version number is 2.4.    #
#                                                                            #
# Software is freely available for graphical display of the structure(s) in  #
# this CIF.  For information consult the CIF home page http://www.iucr.org/  #
# cif/home.html                                                              #
#                                                                            #
# This file may be used for bona fide research purposes within the           #
# scientific community so long as proper attribution is given to the journal # 
# article from which it was obtained.                                        #
#                                                                            #
##############################################################################
                                             
data_global
_audit_creation_method     SHELXL-97
_journal_date_recd_electronic     2010-03-20
_journal_date_accepted     2010-03-22
_journal_name_full     'Acta Crystallographica, Section E'
_journal_year     2010
_journal_volume     66
_journal_issue      4
_journal_page_first     o926
_journal_page_last     o926
_journal_paper_category     QO
_journal_coeditor_code     HB5370
_publ_contact_author_name     'Dr Aamer Saeed'
_publ_contact_author_address
;
Department of Chemistry,
Quaid-I-Azam University,
Islamabad 45320,
Pakistan
;
_publ_contact_author_email     'aamersaeed@yahoo.com'
_publ_contact_author_fax     '+92 51 90643231'
_publ_contact_author_phone     '+92 51 90642241'
_publ_section_title
;
(Biphenyl-4-yl)(phenyl)methanone
;
loop_
    _publ_author_name
    _publ_author_address
    'Saeed, Aamer'
;
Department of Chemistry,
Quaid-i-Azam University,
Islamabad 45320,
Pakistan
;
    'Samra, Shahid Ameen'
;
Department of Chemistry,
Quaid-i-Azam University,
Islamabad 45320,
Pakistan
and Kohat University of Science and Technology (KUST),
Kohat, 26000, NWFP, Pakistan
;
    'Irfan, Madiha'
;
Department of Chemistry,
Quaid-i-Azam University,
Islamabad 45320,
Pakistan
;
    'Bolte, Michael'
;
Institut f\"ur Anorganische Chemie
J. W. Goethe-Universit\"at Frankfurt
Max-von-Laue-Strasse 7
60438 Frankfurt/Main
Germany
;
data_I
_audit_creation_method     SHELXL-97
_chemical_name_systematic
;
(Biphenyl-4-yl)(phenyl)methanone
;
_chemical_name_common     ?
_chemical_formula_moiety     'C19 H14 O'
_chemical_formula_sum     'C19 H14 O'
_chemical_formula_iupac     'C19 H14 O'
_chemical_formula_weight     258.30
_chemical_melting_point     ?
_symmetry_cell_setting     Orthorhombic
_symmetry_space_group_name_H-M     'P c a 21'
_symmetry_space_group_name_Hall     'P 2c -2ac'
loop_
    _symmetry_equiv_pos_as_xyz
    'x, y, z'
    '-x, -y, z+1/2'
    '-x+1/2, y, z+1/2'
    'x+1/2, -y, z'
_cell_length_a     6.1445(4)
_cell_length_b     7.4298(7)
_cell_length_c     29.014(2)
_cell_angle_alpha     90.00
_cell_angle_beta     90.00
_cell_angle_gamma     90.00
_cell_volume     1324.56(18)
_cell_formula_units_Z     4
_cell_measurement_reflns_used     4666
_cell_measurement_theta_min     2.8
_cell_measurement_theta_max     25.9
_cell_measurement_temperature     173(2)
_exptl_crystal_description     plate
_exptl_crystal_colour     colourless
_exptl_crystal_size_max     0.32
_exptl_crystal_size_mid     0.29
_exptl_crystal_size_min     0.12
_exptl_crystal_density_diffrn     1.295
_exptl_crystal_density_meas     ?
_exptl_crystal_density_method     'not measured'
_exptl_crystal_F_000     544
_exptl_absorpt_coefficient_mu     0.078
_exptl_absorpt_correction_type     none
_exptl_absorpt_process_details     ?
_exptl_absorpt_correction_T_min     .
_exptl_absorpt_correction_T_max     .
_exptl_special_details
;
;
_diffrn_ambient_temperature     173(2)
_diffrn_radiation_type     MoK\a
_diffrn_radiation_wavelength     0.71073
_diffrn_radiation_source     'fine-focus sealed tube'
_diffrn_radiation_monochromator     graphite
_diffrn_measurement_device_type     'Stoe IPDS II two-circle'
_diffrn_measurement_method     \w
_diffrn_detector_area_resol_mean     ?
_diffrn_reflns_number     6073
_diffrn_reflns_av_R_equivalents     0.0707
_diffrn_reflns_av_sigmaI/netI     0.0356
_diffrn_reflns_theta_min     2.74
_diffrn_reflns_theta_max     25.59
_diffrn_reflns_theta_full     25.00
_diffrn_measured_fraction_theta_max     0.993
_diffrn_measured_fraction_theta_full     0.997
_diffrn_reflns_limit_h_min     -6
_diffrn_reflns_limit_h_max     7
_diffrn_reflns_limit_k_min     -9
_diffrn_reflns_limit_k_max     8
_diffrn_reflns_limit_l_min     -35
_diffrn_reflns_limit_l_max     35
_diffrn_standards_number     0
_diffrn_standards_interval_count     .
_diffrn_standards_interval_time     .
_diffrn_standards_decay_%     ?
_refine_special_details
;
Refinement of <i>F</i>^2^ against ALL reflections. The weighted <i>R</i>-factor
wR and goodness of fit <i>S</i> are based on <i>F</i>^2^, conventional
<i>R</i>-factors <i>R</i> are based on <i>F</i>, with <i>F</i> set to zero for
negative <i>F</i>^2^. The threshold expression of <i>F</i>^2^ >
\s(<i>F</i>^2^) is used only for calculating <i>R</i>-factors(gt) etc. and is
not relevant to the choice of reflections for refinement. <i>R</i>-factors
based on <i>F</i>^2^ are statistically about twice as large as those based on
<i>F</i>, and <i>R</i>- factors based on ALL data will be even larger.
;
_reflns_number_total     1265
_reflns_number_gt     1193
_reflns_threshold_expression     I>2\s(I)
_refine_ls_structure_factor_coef     Fsqd
_refine_ls_matrix_type     full
_refine_ls_R_factor_all     0.0795
_refine_ls_R_factor_gt     0.0769
_refine_ls_wR_factor_gt     0.1804
_refine_ls_wR_factor_ref     0.1817
_refine_ls_goodness_of_fit_ref     1.125
_refine_ls_restrained_S_all     1.124
_refine_ls_number_reflns     1265
_refine_ls_number_parameters     182
_refine_ls_number_restraints     1
_refine_ls_hydrogen_treatment     constr
_refine_ls_weighting_scheme     calc
_refine_ls_weighting_details
         'calc w=1/[\s^2^(Fo^2^)+(0.0331P)^2^+3.7315P] where P=(Fo^2^+2Fc^2^)/3'
_atom_sites_solution_hydrogens     geom
_atom_sites_solution_primary     direct
_atom_sites_solution_secondary     difmap
_refine_ls_shift/su_max     0.000
_refine_ls_shift/su_mean     0.000
_refine_diff_density_max     0.382
_refine_diff_density_min     -0.414
_refine_ls_extinction_method     'SHELXL97 (Sheldrick, 2008)'
_refine_ls_extinction_coef     0.032(5)
_refine_ls_extinction_expression
                                  'Fc^*^=kFc[1+0.001xFc^2^\l^3^/sin(2\q)]^-1/4^'
loop_
    _atom_type_symbol
    _atom_type_description
    _atom_type_scat_dispersion_real
    _atom_type_scat_dispersion_imag
    _atom_type_scat_source
    'C' 'C' 0.0033 0.0016
                         'International Tables Vol C Tables 4.2.6.8 and 6.1.1.4'
    'H' 'H' 0.0000 0.0000
                         'International Tables Vol C Tables 4.2.6.8 and 6.1.1.4'
    'O' 'O' 0.0106 0.0060
                         'International Tables Vol C Tables 4.2.6.8 and 6.1.1.4'
_computing_data_collection     'X-AREA (Stoe & Cie, 2001)'
_computing_cell_refinement     'X-AREA (Stoe & Cie, 2001)'
_computing_data_reduction     'X-AREA (Stoe & Cie, 2001)'
_computing_structure_solution     'SHELXS97 (Sheldrick, 2008)'
_computing_structure_refinement     'SHELXL97 (Sheldrick, 2008)'
_computing_molecular_graphics     'XP (Sheldrick, 2008)'
_computing_publication_material     'SHELXL97 (Sheldrick, 2008)'
loop_
    _atom_site_type_symbol
    _atom_site_label
    _atom_site_fract_x
    _atom_site_fract_y
    _atom_site_fract_z
    _atom_site_U_iso_or_equiv
    _atom_site_adp_type
    _atom_site_calc_flag
    _atom_site_refinement_flags
    _atom_site_occupancy
    _atom_site_disorder_assembly
    _atom_site_disorder_group
    C C1 0.9334(9) 0.2473(12) 0.5985(3) 0.0345(14) Uani d . 1 . .
    O O1 1.1328(7) 0.2424(10) 0.5980(2) 0.0489(14) Uani d . 1 . .
    C C11 0.8158(12) 0.2442(9) 0.6443(2) 0.0329(18) Uani d . 1 . .
    C C12 0.6194(12) 0.3247(12) 0.6502(3) 0.045(2) Uani d . 1 . .
    H H12 0.5463 0.3761 0.6245 0.055 Uiso calc R 1 . .
    C C13 0.5235(12) 0.3323(11) 0.6943(2) 0.0418(19) Uani d . 1 . .
    H H13 0.3865 0.3890 0.6988 0.050 Uiso calc R 1 . .
    C C14 0.6325(14) 0.2562(12) 0.7305(3) 0.050(2) Uani d . 1 . .
    H H14 0.5711 0.2643 0.7605 0.060 Uiso calc R 1 . .
    C C15 0.8288(12) 0.1680(9) 0.7250(2) 0.0351(17) Uani d . 1 . .
    H H15 0.8991 0.1124 0.7505 0.042 Uiso calc R 1 . .
    C C16 0.9205(12) 0.1628(11) 0.6813(2) 0.0363(18) Uani d . 1 . .
    H H16 1.0557 0.1033 0.6767 0.044 Uiso calc R 1 . .
    C C21 0.8136(11) 0.2548(7) 0.5540(2) 0.0265(15) Uani d . 1 . .
    C C22 0.6040(10) 0.1827(8) 0.5471(2) 0.0243(14) Uani d . 1 . .
    H H22 0.5254 0.1355 0.5726 0.029 Uiso calc R 1 . .
    C C23 0.5128(11) 0.1800(10) 0.5041(2) 0.0316(16) Uani d . 1 . .
    H H23 0.3734 0.1266 0.5003 0.038 Uiso calc R 1 . .
    C C24 0.6188(11) 0.2540(7) 0.4649(2) 0.0222(14) Uani d . 1 . .
    C C25 0.8263(11) 0.3235(10) 0.4727(2) 0.0344(17) Uani d . 1 . .
    H H25 0.9029 0.3739 0.4474 0.041 Uiso calc R 1 . .
    C C26 0.9260(11) 0.3227(11) 0.5153(2) 0.0341(17) Uani d . 1 . .
    H H26 1.0698 0.3678 0.5186 0.041 Uiso calc R 1 . .
    C C31 0.5192(10) 0.2543(8) 0.4186(2) 0.0285(14) Uani d . 1 . .
    C C32 0.3245(11) 0.1634(9) 0.4098(2) 0.0330(16) Uani d . 1 . .
    H H32 0.2518 0.1041 0.4344 0.040 Uiso calc R 1 . .
    C C33 0.2347(12) 0.1577(9) 0.3659(3) 0.0370(16) Uani d . 1 . .
    H H33 0.1035 0.0931 0.3608 0.044 Uiso calc R 1 . .
    C C34 0.3348(12) 0.2456(10) 0.3295(2) 0.0380(17) Uani d . 1 . .
    H H34 0.2726 0.2437 0.2995 0.046 Uiso calc R 1 . .
    C C35 0.5263(12) 0.3357(11) 0.3378(2) 0.0415(19) Uani d . 1 . .
    H H35 0.5977 0.3954 0.3131 0.050 Uiso calc R 1 . .
    C C36 0.6174(11) 0.3412(10) 0.3814(2) 0.0360(17) Uani d . 1 . .
    H H36 0.7492 0.4054 0.3861 0.043 Uiso calc R 1 . .
loop_
    _atom_site_aniso_label
    _atom_site_aniso_U_11
    _atom_site_aniso_U_22
    _atom_site_aniso_U_33
    _atom_site_aniso_U_12
    _atom_site_aniso_U_13
    _atom_site_aniso_U_23
    C1 0.022(3) 0.044(4) 0.037(3) 0.001(3) -0.001(4) -0.002(3)
    O1 0.023(2) 0.086(4) 0.037(2) -0.007(3) 0.004(3) -0.007(2)
    C11 0.026(4) 0.047(5) 0.026(4) -0.006(3) 0.004(3) -0.001(3)
    C12 0.026(4) 0.077(6) 0.033(4) -0.006(4) -0.006(3) 0.003(4)
    C13 0.032(4) 0.055(5) 0.038(4) 0.005(4) 0.003(3) -0.006(4)
    C14 0.039(5) 0.074(7) 0.038(5) -0.003(4) 0.005(4) -0.006(4)
    C15 0.041(4) 0.031(4) 0.033(4) -0.006(3) -0.002(3) -0.003(3)
    C16 0.025(4) 0.049(5) 0.034(4) 0.000(3) -0.005(3) -0.009(4)
    C21 0.023(3) 0.014(3) 0.042(4) -0.003(2) 0.010(3) -0.006(3)
    C22 0.025(3) 0.017(3) 0.031(4) -0.003(3) 0.001(3) -0.002(3)
    C23 0.023(3) 0.038(4) 0.034(4) 0.000(3) 0.004(3) -0.004(3)
    C24 0.025(3) 0.018(3) 0.024(3) 0.005(2) 0.000(3) -0.003(3)
    C25 0.025(4) 0.046(4) 0.032(4) -0.008(3) 0.011(3) 0.001(3)
    C26 0.020(3) 0.047(5) 0.035(4) -0.002(3) 0.001(3) 0.004(3)
    C31 0.022(3) 0.028(3) 0.035(4) -0.003(3) 0.001(3) -0.003(3)
    C32 0.036(4) 0.028(3) 0.034(4) -0.009(3) -0.001(3) 0.002(3)
    C33 0.035(3) 0.032(4) 0.044(4) 0.001(3) -0.003(3) -0.006(3)
    C34 0.038(4) 0.048(5) 0.028(3) 0.010(3) -0.006(3) -0.002(3)
    C35 0.034(4) 0.057(5) 0.033(4) 0.003(4) 0.004(3) -0.001(3)
    C36 0.025(3) 0.053(4) 0.030(3) -0.006(3) 0.000(3) -0.003(3)
_geom_special_details
;
All esds (except the esd in the dihedral angle between two l.s. planes) are
estimated using the full covariance matrix. The cell esds are taken into
account individually in the estimation of esds in distances, angles and
torsion angles; correlations between esds in cell parameters are only used
when they are defined by crystal symmetry. An approximate (isotropic)
treatment of cell esds is used for estimating esds involving l.s. planes.
;
loop_
    _geom_bond_atom_site_label_1
    _geom_bond_atom_site_label_2
    _geom_bond_site_symmetry_2
    _geom_bond_distance
    _geom_bond_publ_flag
    C1 O1 . 1.226(7) ?
    C1 C21 . 1.489(10) ?
    C1 C11 . 1.512(10) ?
    C11 C12 . 1.357(11) ?
    C11 C16 . 1.391(11) ?
    C12 C13 . 1.412(10) ?
    C12 H12 . 0.9500 ?
    C13 C14 . 1.368(11) ?
    C13 H13 . 0.9500 ?
    C14 C15 . 1.382(11) ?
    C14 H14 . 0.9500 ?
    C15 C16 . 1.388(10) ?
    C15 H15 . 0.9500 ?
    C16 H16 . 0.9500 ?
    C21 C22 . 1.409(9) ?
    C21 C26 . 1.410(10) ?
    C22 C23 . 1.368(9) ?
    C22 H22 . 0.9500 ?
    C23 C24 . 1.421(9) ?
    C23 H23 . 0.9500 ?
    C24 C25 . 1.393(9) ?
    C24 C31 . 1.476(9) ?
    C25 C26 . 1.380(10) ?
    C25 H25 . 0.9500 ?
    C26 H26 . 0.9500 ?
    C31 C32 . 1.398(9) ?
    C31 C36 . 1.395(9) ?
    C32 C33 . 1.388(10) ?
    C32 H32 . 0.9500 ?
    C33 C34 . 1.387(10) ?
    C33 H33 . 0.9500 ?
    C34 C35 . 1.375(10) ?
    C34 H34 . 0.9500 ?
    C35 C36 . 1.385(9) ?
    C35 H35 . 0.9500 ?
    C36 H36 . 0.9500 ?
loop_
    _geom_angle_atom_site_label_1
    _geom_angle_atom_site_label_2
    _geom_angle_atom_site_label_3
    _geom_angle_site_symmetry_1
    _geom_angle_site_symmetry_3
    _geom_angle
    _geom_angle_publ_flag
    O1 C1 C21 . . 119.0(8) ?
    O1 C1 C11 . . 119.3(8) ?
    C21 C1 C11 . . 121.8(5) ?
    C12 C11 C16 . . 120.4(7) ?
    C12 C11 C1 . . 121.9(7) ?
    C16 C11 C1 . . 117.6(7) ?
    C11 C12 C13 . . 120.2(7) ?
    C11 C12 H12 . . 119.9 ?
    C13 C12 H12 . . 119.9 ?
    C14 C13 C12 . . 118.4(7) ?
    C14 C13 H13 . . 120.8 ?
    C12 C13 H13 . . 120.8 ?
    C13 C14 C15 . . 122.3(8) ?
    C13 C14 H14 . . 118.8 ?
    C15 C14 H14 . . 118.8 ?
    C14 C15 C16 . . 118.2(8) ?
    C14 C15 H15 . . 120.9 ?
    C16 C15 H15 . . 120.9 ?
    C15 C16 C11 . . 120.4(7) ?
    C15 C16 H16 . . 119.8 ?
    C11 C16 H16 . . 119.8 ?
    C22 C21 C26 . . 118.1(7) ?
    C22 C21 C1 . . 124.1(6) ?
    C26 C21 C1 . . 117.5(6) ?
    C23 C22 C21 . . 120.6(6) ?
    C23 C22 H22 . . 119.7 ?
    C21 C22 H22 . . 119.7 ?
    C22 C23 C24 . . 122.4(6) ?
    C22 C23 H23 . . 118.8 ?
    C24 C23 H23 . . 118.8 ?
    C25 C24 C23 . . 115.7(6) ?
    C25 C24 C31 . . 121.8(6) ?
    C23 C24 C31 . . 122.5(6) ?
    C26 C25 C24 . . 123.4(6) ?
    C26 C25 H25 . . 118.3 ?
    C24 C25 H25 . . 118.3 ?
    C25 C26 C21 . . 119.8(6) ?
    C25 C26 H26 . . 120.1 ?
    C21 C26 H26 . . 120.1 ?
    C32 C31 C36 . . 116.8(6) ?
    C32 C31 C24 . . 121.5(6) ?
    C36 C31 C24 . . 121.7(5) ?
    C33 C32 C31 . . 121.6(6) ?
    C33 C32 H32 . . 119.2 ?
    C31 C32 H32 . . 119.2 ?
    C34 C33 C32 . . 120.6(7) ?
    C34 C33 H33 . . 119.7 ?
    C32 C33 H33 . . 119.7 ?
    C35 C34 C33 . . 118.4(7) ?
    C35 C34 H34 . . 120.8 ?
    C33 C34 H34 . . 120.8 ?
    C34 C35 C36 . . 121.4(7) ?
    C34 C35 H35 . . 119.3 ?
    C36 C35 H35 . . 119.3 ?
    C35 C36 C31 . . 121.3(6) ?
    C35 C36 H36 . . 119.4 ?
    C31 C36 H36 . . 119.4 ?
loop_
    _geom_torsion_atom_site_label_1
    _geom_torsion_atom_site_label_2
    _geom_torsion_atom_site_label_3
    _geom_torsion_atom_site_label_4
    _geom_torsion_site_symmetry_1
    _geom_torsion_site_symmetry_2
    _geom_torsion_site_symmetry_3
    _geom_torsion_site_symmetry_4
    _geom_torsion
    _geom_torsion_publ_flag
    O1 C1 C11 C12 . . . . 150.5(9) ?
    C21 C1 C11 C12 . . . . -29.9(12) ?
    O1 C1 C11 C16 . . . . -26.5(13) ?
    C21 C1 C11 C16 . . . . 153.1(7) ?
    C16 C11 C12 C13 . . . . 2.3(12) ?
    C1 C11 C12 C13 . . . . -174.5(8) ?
    C11 C12 C13 C14 . . . . -0.4(12) ?
    C12 C13 C14 C15 . . . . -2.0(13) ?
    C13 C14 C15 C16 . . . . 2.3(12) ?
    C14 C15 C16 C11 . . . . -0.2(11) ?
    C12 C11 C16 C15 . . . . -2.1(11) ?
    C1 C11 C16 C15 . . . . 174.9(7) ?
    O1 C1 C21 C22 . . . . 150.3(8) ?
    C11 C1 C21 C22 . . . . -29.3(11) ?
    O1 C1 C21 C26 . . . . -23.3(12) ?
    C11 C1 C21 C26 . . . . 157.1(7) ?
    C26 C21 C22 C23 . . . . -0.3(9) ?
    C1 C21 C22 C23 . . . . -173.9(7) ?
    C21 C22 C23 C24 . . . . -2.2(10) ?
    C22 C23 C24 C25 . . . . 2.5(9) ?
    C22 C23 C24 C31 . . . . -178.9(6) ?
    C23 C24 C25 C26 . . . . -0.2(10) ?
    C31 C24 C25 C26 . . . . -178.9(7) ?
    C24 C25 C26 C21 . . . . -2.3(11) ?
    C22 C21 C26 C25 . . . . 2.5(10) ?
    C1 C21 C26 C25 . . . . 176.5(7) ?
    C25 C24 C31 C32 . . . . 171.3(6) ?
    C23 C24 C31 C32 . . . . -7.3(9) ?
    C25 C24 C31 C36 . . . . -7.0(9) ?
    C23 C24 C31 C36 . . . . 174.4(6) ?
    C36 C31 C32 C33 . . . . 0.9(9) ?
    C24 C31 C32 C33 . . . . -177.5(6) ?
    C31 C32 C33 C34 . . . . -1.1(11) ?
    C32 C33 C34 C35 . . . . 1.0(11) ?
    C33 C34 C35 C36 . . . . -0.7(11) ?
    C34 C35 C36 C31 . . . . 0.5(12) ?
    C32 C31 C36 C35 . . . . -0.6(10) ?
    C24 C31 C36 C35 . . . . 177.8(6) ?
