# Supplementary material for: (Biphenyl-4-yl)(phen­yl)methanone
Source: Acta Crystallogr Sect E Struct Rep Online. 2010 Mar 27;66(Pt 4):o926. doi: 10.1107/S1600536810010676 (PMC2983880; doi:10.1107/S1600536810010676)
Supplement: Supplementary file 2 [file e-66-0o926-Isup2.hkl]

# 
# h,k,l, Fc-squared, Fo-squared, sigma(Fo-squared) and status flag 
# 
data_I
_shelx_title ' sa36 in   Pca21' 
_shelx_refln_list_code          4 
_shelx_F_calc_maximum      103.19 
_exptl_crystal_F_000       544.00 
_reflns_d_resolution_high  0.8228 
 
loop_ 
 _symmetry_equiv_pos_as_xyz 
 'x, y, z' 
 '-x, -y, z+1/2' 
 '-x+1/2, y, z+1/2' 
 'x+1/2, -y, z' 
 
_cell_length_a     6.1445 
_cell_length_b     7.4298 
_cell_length_c    29.0140 
_cell_angle_alpha  90.000 
_cell_angle_beta   90.000 
_cell_angle_gamma  90.000 
 
_shelx_F_squared_multiplier     1.000 
 
loop_ 
 _refln_index_h 
 _refln_index_k 
 _refln_index_l 
 _refln_F_squared_calc 
 _refln_F_squared_meas 
 _refln_F_squared_sigma 
 _refln_observed_status 
   4   0   0     1178.58     1316.38     21.87 o 
   6   0   0      141.96      155.53      5.28 o 
   0   1   0        3.09       30.52      5.09 o 
   1   1   0     7950.89     7631.64     99.35 o 
   2   1   0      392.15      381.46      7.84 o 
   3   1   0     4927.18     4915.70     64.99 o 
   4   1   0        9.06        9.80      1.74 o 
   5   1   0       80.93       66.23      2.76 o 
   6   1   0        0.03        0.71      1.73 o 
   7   1   0       44.31       52.28      5.80 o 
   1   2   0     2545.79     2429.87     50.86 o 
   2   2   0       81.03      100.36      3.24 o 
   3   2   0        0.18       11.31      1.84 o 
   4   2   0      597.44      702.42     53.00 o 
   5   2   0        0.91        2.53      1.57 o 
   6   2   0      148.24      163.93     18.59 o 
   7   2   0        3.23        2.67      1.55 o 
   0   3   0       26.80        6.84      1.98 o 
   1   3   0      896.67      840.69     31.09 o 
   2   3   0      593.21      563.84     22.25 o 
   3   3   0      138.52      153.96     26.29 o 
   4   3   0       19.56       28.43      1.81 o 
   5   3   0       19.87       21.57      2.15 o 
   6   3   0        0.36        1.81      2.04 o 
   7   3   0       25.81       22.40      5.89 o 
   0   4   0      309.36      382.82      7.55 o 
   1   4   0      382.99      348.08     19.24 o 
   2   4   0       40.34       41.93      4.97 o 
   3   4   0        2.64       10.26      2.66 o 
   4   4   0      111.12      112.99      3.56 o 
   5   4   0        2.46        5.02      1.93 o 
   6   4   0       76.73       72.15      3.59 o 
   0   5   0        8.30        6.69      1.95 o 
   1   5   0       11.29       25.30      2.16 o 
   2   5   0       15.94        8.88      2.20 o 
   3   5   0      278.75      254.70      4.67 o 
   4   5   0        1.12        4.56      2.81 o 
   5   5   0        3.17        5.74      2.07 o 
   6   5   0        0.80       -0.61      2.26 o 
   0   6   0      125.21      105.79      3.99 o 
   1   6   0        0.05        8.16      1.67 o 
   2   6   0       29.51       49.70      5.57 o 
   3   6   0        1.40        3.63      2.77 o 
   4   6   0       16.57       11.23      2.11 o 
   5   6   0        6.84        0.51      2.13 o 
   0   7   0       13.34        5.33      2.74 o 
   1   7   0        0.19       17.41      3.97 o 
   2   7   0       38.37       40.24      6.33 o 
   3   7   0      103.38       81.42      3.57 o 
   4   7   0        0.48        2.22      2.22 o 
   0   8   0       22.52       16.07      3.20 o 
   1   8   0        9.60       19.24      2.29 o 
   2   8   0       11.43       13.60      2.52 o 
   3   8   0        1.33        3.73      2.94 o 
   2   0   1       59.40       50.32      3.55 o 
   4   0   1      691.54      648.28     23.15 o 
   6   0   1      553.38      467.10      7.71 o 
   1   1   1     3636.26     3480.44     74.14 o 
   2   1   1       69.60       55.05      2.14 o 
   3   1   1     1304.13     1273.82     30.94 o 
   4   1   1        0.23        1.17      1.45 o 
   5   1   1       43.17       40.31      1.40 o 
   6   1   1        7.34        3.98      1.17 o 
   7   1   1      240.98      188.78      3.65 o 
   1   2   1      693.66      762.85     63.93 o 
   2   2   1      156.80      146.14      7.98 o 
   3   2   1      149.04      165.74      4.52 o 
   4   2   1      271.71      261.41      5.35 o 
   5   2   1       22.89       21.43      1.22 o 
   6   2   1      395.69      328.83      7.07 o 
   7   2   1        2.66        1.37      1.22 o 
   1   3   1      313.72      371.22     25.58 o 
   2   3   1      116.16      143.62      8.05 o 
   3   3   1      341.80      369.93     17.50 o 
   4   3   1        5.01       17.51      1.48 o 
   5   3   1       64.87       51.58      1.55 o 
   6   3   1       16.93        9.37      1.49 o 
   7   3   1       33.66       27.23      1.63 o 
   1   4   1      278.14      367.64     41.97 o 
   2   4   1      157.45      157.47     10.18 o 
   3   4   1       96.09       76.05      1.96 o 
   4   4   1       19.31       20.77      1.57 o 
   5   4   1       12.25       17.13      1.48 o 
   6   4   1      131.09      118.27      2.87 o 
   1   5   1      105.38      105.14      6.09 o 
   2   5   1       52.28       44.03      1.82 o 
   3   5   1       40.21       53.59      2.11 o 
   4   5   1       11.41        5.26      2.00 o 
   5   5   1       41.18       38.77      5.73 o 
   6   5   1        0.54        0.58      2.23 o 
   1   6   1       22.23       24.19      1.51 o 
   2   6   1       14.41       51.01      4.95 o 
   3   6   1        6.32        6.94      1.92 o 
   4   6   1        2.10        2.28      1.66 o 
   5   6   1        1.78        1.96      2.22 o 
   1   7   1       46.72       36.48      1.48 o 
   2   7   1       19.31       24.14      2.02 o 
   3   7   1        8.03       29.98      3.37 o 
   4   7   1        1.49        5.54      1.80 o 
   1   8   1        9.77       36.61      1.71 o 
   2   8   1        4.87       14.53      1.57 o 
   3   8   1        5.51        2.99      1.74 o 
   2   0   2      692.53      535.01      9.69 o 
   4   0   2      649.45      601.19     10.94 o 
   6   0   2       42.31       32.82      2.05 o 
   0   1   2       25.62       18.62      2.68 o 
   1   1   2     4789.91     4691.26    106.40 o 
   2   1   2      419.12      367.90     10.50 o 
   3   1   2      101.10       92.11      4.26 o 
   4   1   2       71.35       66.05      1.50 o 
   5   1   2       44.82       26.80      1.28 o 
   6   1   2        8.45        5.81      1.21 o 
   7   1   2       27.74       32.80      1.46 o 
   0   2   2     2527.82     2499.79     86.56 o 
   1   2   2     3307.00     3271.02     63.47 o 
   2   2   2      190.24      160.49      2.99 o 
   3   2   2        6.49       10.35      1.25 o 
   4   2   2      318.21      313.48      3.14 o 
   5   2   2       58.92       68.50      1.57 o 
   6   2   2       23.76       25.90      2.47 o 
   7   2   2        6.91        8.13      1.16 o 
   0   3   2       46.80       45.70      2.05 o 
   1   3   2      609.69      673.92     39.71 o 
   2   3   2      845.45      882.85     62.12 o 
   3   3   2       48.70       70.32      4.16 o 
   4   3   2      195.07      199.80      2.82 o 
   5   3   2        5.32        7.37      1.14 o 
   6   3   2       17.20       15.81      1.55 o 
   7   3   2       40.61       44.11      1.94 o 
   0   4   2      829.26      757.49     20.33 o 
   1   4   2      553.88      722.00     38.51 o 
   2   4   2      393.27      340.48     12.59 o 
   3   4   2        8.30       13.63      1.47 o 
   4   4   2       26.59       31.08      1.70 o 
   5   4   2       32.72       26.87      1.56 o 
   6   4   2        0.74       13.93      1.81 o 
   0   5   2       21.23       18.00      1.45 o 
   1   5   2      117.19      136.80      4.37 o 
   2   5   2      126.02      176.46     17.71 o 
   3   5   2       11.72       54.15      1.62 o 
   4   5   2       28.33       28.22      2.10 o 
   5   5   2        8.33       11.60      2.03 o 
   6   5   2        0.50        2.39      2.19 o 
   0   6   2       91.65       62.87      3.73 o 
   1   6   2        5.88       12.36      1.32 o 
   2   6   2      188.22      155.67     12.61 o 
   3   6   2        6.82        3.80      1.74 o 
   4   6   2        4.93        7.90      1.69 o 
   5   6   2        0.36        0.30      2.22 o 
   0   7   2       10.19        2.36      1.68 o 
   1   7   2       25.42       78.97      3.29 o 
   2   7   2       12.59        9.53      1.53 o 
   3   7   2       21.74       46.73      4.27 o 
   4   7   2        5.70       10.08      1.85 o 
   0   8   2        0.80        1.47      2.11 o 
   1   8   2       69.22       65.45      1.87 o 
   2   8   2       39.09       50.23      4.13 o 
   3   8   2        0.53        0.93      1.67 o 
   0   9   2        4.51        3.74      3.29 o 
   2   0   3      120.35      119.42      3.29 o 
   4   0   3      269.30      271.97      5.99 o 
   6   0   3      107.17      105.20      2.65 o 
   1   1   3     5991.66     6328.90     63.20 o 
   2   1   3     1501.21     1524.62     30.54 o 
   3   1   3      186.26      199.56     11.12 o 
   4   1   3       78.08       68.77      4.46 o 
   5   1   3       13.14        6.94      1.20 o 
   6   1   3        3.20        2.49      1.27 o 
   7   1   3       38.56       37.92      1.43 o 
   1   2   3    10648.73    11585.66    274.86 o 
   2   2   3      200.14      224.82     10.65 o 
   3   2   3       20.74       17.70      1.43 o 
   4   2   3       81.71       94.74      4.70 o 
   5   2   3       41.67       46.48      1.43 o 
   6   2   3       81.00       79.08      2.90 o 
   7   2   3        1.59        2.57      1.25 o 
   1   3   3     2570.95     2503.75     55.93 o 
   2   3   3     3222.19     3265.08    146.77 o 
   3   3   3      149.76      148.73      7.16 o 
   4   3   3      185.93      188.67     12.68 o 
   5   3   3       21.25       17.60      1.68 o 
   6   3   3        9.58       10.50      1.48 o 
   7   3   3        6.07       10.72      3.26 o 
   1   4   3     2452.61     2471.18     46.71 o 
   2   4   3      830.65      784.95     47.45 o 
   3   4   3       12.63        9.51      1.25 o 
   4   4   3        7.94       16.94      1.77 o 
   5   4   3       22.47       17.40      1.56 o 
   6   4   3       40.15       32.10      1.63 o 
   1   5   3      744.53      736.88     21.18 o 
   2   5   3      483.49      477.02     33.00 o 
   3   5   3       98.74      135.51      3.72 o 
   4   5   3       14.11       21.07      2.06 o 
   5   5   3       17.65       22.06      2.15 o 
   6   5   3        2.91        2.12      1.56 o 
   1   6   3       21.54       20.45      1.76 o 
   2   6   3      519.32      443.14     38.36 o 
   3   6   3        0.30        1.88      1.72 o 
   4   6   3       38.95       25.96      2.17 o 
   5   6   3        0.14       -0.21      1.55 o 
   1   7   3      239.22      189.55      2.71 o 
   2   7   3       18.28       22.77      2.52 o 
   3   7   3       51.77       58.44      5.67 o 
   4   7   3       11.73       15.95      1.73 o 
   1   8   3       77.47       92.90      4.49 o 
   2   8   3      183.20      123.33      9.16 o 
   3   8   3        0.39        2.11      1.92 o 
   0   0   4     2657.64     2502.50     32.15 o 
   2   0   4      433.58      417.79      8.18 o 
   4   0   4        1.50        2.61      2.40 o 
   6   0   4       46.36       43.72      1.93 o 
   0   1   4       51.91       38.87      2.15 o 
   1   1   4     5193.89     5402.12     47.01 o 
   2   1   4      215.69      199.63      7.40 o 
   3   1   4      169.70      201.83      3.42 o 
   4   1   4       13.25       13.74      1.33 o 
   5   1   4      280.29      255.77      4.15 o 
   6   1   4        6.20        5.50      1.20 o 
   7   1   4        1.28        1.38      1.18 o 
   0   2   4      285.67      262.16      4.27 o 
   1   2   4     1666.45     1602.75     80.95 o 
   2   2   4      189.87      214.83      4.46 o 
   3   2   4        6.01       12.49      1.51 o 
   4   2   4       17.07       19.69      1.66 o 
   5   2   4       46.16       42.20      4.72 o 
   6   2   4       15.52        8.78      1.21 o 
   7   2   4       10.98        9.10      1.28 o 
   0   3   4       43.94       55.15      4.86 o 
   1   3   4      664.26      742.30     55.80 o 
   2   3   4      472.90      595.19     56.04 o 
   3   3   4      167.12      188.32     15.80 o 
   4   3   4       23.40       27.58      4.81 o 
   5   3   4      207.94      176.35     18.11 o 
   6   3   4       20.92       17.25      1.64 o 
   0   4   4      419.62      384.55     21.52 o 
   1   4   4      242.58      357.30     35.52 o 
   2   4   4      200.97      303.74     13.40 o 
   3   4   4       22.67       16.90      1.38 o 
   4   4   4       58.60       54.07      2.59 o 
   5   4   4       43.24       41.04      4.08 o 
   6   4   4       28.89       26.90      1.68 o 
   0   5   4       55.10       51.90      1.93 o 
   1   5   4       58.09      258.97      7.65 o 
   2   5   4       59.83      122.79      9.51 o 
   3   5   4      151.72      233.86     23.48 o 
   4   5   4       15.31       21.75      1.63 o 
   5   5   4      121.18      117.14      2.72 o 
   6   5   4        4.12        4.73      1.83 o 
   0   6   4      164.36      160.54      4.32 o 
   1   6   4       16.30       25.54      1.51 o 
   2   6   4      171.47      314.72      7.16 o 
   3   6   4       16.94       11.11      1.61 o 
   4   6   4       26.36       34.33      3.25 o 
   5   6   4        0.16        1.84      1.79 o 
   0   7   4       31.72       32.54      2.34 o 
   1   7   4       40.19      121.94      2.18 o 
   2   7   4        7.88       14.98      1.54 o 
   3   7   4       47.38      121.56      7.47 o 
   4   7   4       32.71       22.48      2.34 o 
   0   8   4       71.33       54.79      2.65 o 
   1   8   4       64.85       45.81      5.17 o 
   2   8   4       76.49      136.63      3.44 o 
   3   8   4        3.70        6.87      1.50 o 
   2   0   5     1434.12     1325.51     13.74 o 
   4   0   5       65.22       60.12      2.26 o 
   6   0   5       98.55      104.15      3.65 o 
   1   1   5      876.33      836.46     15.28 o 
   2   1   5       43.06       44.52      1.42 o 
   3   1   5       12.83       22.19      1.36 o 
   4   1   5       26.75       25.81      1.45 o 
   5   1   5        0.96        2.88      1.32 o 
   6   1   5        7.37        6.17      1.06 o 
   7   1   5       52.16       56.72      1.57 o 
   1   2   5       25.06       51.95      1.63 o 
   2   2   5      250.05      246.71      2.58 o 
   3   2   5       69.15       47.66      1.58 o 
   4   2   5       46.71       46.58      1.94 o 
   5   2   5      185.94      179.80      3.27 o 
   6   2   5       28.09       26.85      1.71 o 
   7   2   5        4.22        5.00      1.33 o 
   1   3   5      611.25      638.36     19.56 o 
   2   3   5      158.57      172.96     10.83 o 
   3   3   5      435.56      452.66      9.08 o 
   4   3   5       88.59       88.18      1.93 o 
   5   3   5       69.18       57.70      2.72 o 
   6   3   5       20.17       14.41      1.34 o 
   1   4   5       86.72       99.71      6.99 o 
   2   4   5      204.36      186.68      4.75 o 
   3   4   5        8.29        5.98      1.10 o 
   4   4   5       27.13       35.44      1.64 o 
   5   4   5      154.13      161.47      9.52 o 
   6   4   5        6.58       11.50      1.58 o 
   1   5   5      357.61      350.01     19.33 o 
   2   5   5       73.52       62.86      1.44 o 
   3   5   5      865.37      791.65     11.62 o 
   4   5   5       31.53       36.19      3.22 o 
   5   5   5      150.25      184.53     16.85 o 
   6   5   5        8.74        4.86      1.91 o 
   1   6   5       65.88       59.74      1.51 o 
   2   6   5      245.90      273.41     12.85 o 
   3   6   5       12.26        7.17      1.58 o 
   4   6   5        8.78       38.08      2.23 o 
   5   6   5        3.19        2.13      1.80 o 
   1   7   5      111.34       93.23      6.96 o 
   2   7   5        8.41       21.65      1.48 o 
   3   7   5      352.38      282.47      9.44 o 
   4   7   5       11.64       17.01      2.32 o 
   1   8   5       14.47       25.15      3.00 o 
   2   8   5      103.26       89.59      2.14 o 
   3   8   5       22.81        7.74      1.68 o 
   0   0   6     4412.08     4337.88     32.61 o 
   2   0   6      636.91      632.45     19.26 o 
   4   0   6      241.02      222.64     10.27 o 
   6   0   6       43.72       42.70      2.54 o 
   0   1   6     1216.93     1103.25     13.94 o 
   1   1   6      265.85      364.83     75.43 o 
   2   1   6      137.04      138.72      2.35 o 
   3   1   6      572.40      605.68     10.87 o 
   4   1   6       24.70       27.43      1.63 o 
   5   1   6       11.31       13.58      1.44 o 
   6   1   6       10.60       12.27      1.21 o 
   7   1   6        1.08        1.51      1.21 o 
   0   2   6       40.95       29.91      1.70 o 
   1   2   6      141.15      150.88      3.44 o 
   2   2   6       13.26       30.07      1.64 o 
   3   2   6      127.15      127.26      2.61 o 
   4   2   6      117.68      109.36      2.97 o 
   5   2   6       98.12      102.98      5.65 o 
   6   2   6        3.77        5.75      1.24 o 
   7   2   6        1.33        2.08      1.26 o 
   0   3   6     1702.53     1548.83    121.48 o 
   1   3   6       60.52       73.18      1.54 o 
   2   3   6      395.19      388.74      9.68 o 
   3   3   6        7.40       21.67      1.40 o 
   4   3   6       89.82      103.06     18.98 o 
   5   3   6       36.75       33.34      3.39 o 
   6   3   6       22.05       16.60      1.60 o 
   0   4   6     1998.64     1955.12    246.62 o 
   1   4   6       77.29       82.22      2.83 o 
   2   4   6      571.37      555.75     22.61 o 
   3   4   6       37.63       23.87      1.64 o 
   4   4   6       58.60       44.11      1.92 o 
   5   4   6       75.05       74.74      7.34 o 
   6   4   6       32.85       32.31      1.57 o 
   0   5   6      114.85       83.60      3.59 o 
   1   5   6      114.20      125.92      2.30 o 
   2   5   6       42.65       32.85      1.33 o 
   3   5   6      517.80      493.66     24.75 o 
   4   5   6       53.86       44.52      1.74 o 
   5   5   6       46.92       62.80      5.85 o 
   6   5   6        0.46       10.81      2.30 o 
   0   6   6     1176.26     1054.92     36.90 o 
   1   6   6       19.17       32.83      1.24 o 
   2   6   6      441.23      429.38     22.39 o 
   3   6   6        3.96        4.55      1.28 o 
   4   6   6       87.90       51.09      3.28 o 
   5   6   6        3.50        4.75      2.20 o 
   0   7   6       46.68       30.41      1.87 o 
   1   7   6       63.27       61.01      3.09 o 
   2   7   6       32.20       37.90      3.31 o 
   3   7   6      263.41      225.84      8.64 o 
   4   7   6        7.62       17.25      2.15 o 
   0   8   6      180.10      134.35      3.70 o 
   1   8   6        0.89       27.12      1.71 o 
   2   8   6      117.31       90.47      4.65 o 
   3   8   6        0.77        4.66      1.67 o 
   2   0   7       69.68       78.56      2.04 o 
   4   0   7       28.86       19.32      1.60 o 
   6   0   7       30.68       34.12      2.33 o 
   1   1   7      302.26      266.52      3.07 o 
   2   1   7       46.54       51.35      1.25 o 
   3   1   7       30.09       24.41      1.65 o 
   4   1   7       32.52       32.72      1.55 o 
   5   1   7       21.01       19.79      1.45 o 
   6   1   7       31.75       31.91      1.61 o 
   7   1   7       57.99       58.59      1.58 o 
   1   2   7       15.04       44.00      2.46 o 
   2   2   7      265.10      275.00      3.15 o 
   3   2   7      106.56       90.38      1.87 o 
   4   2   7       15.61       30.24      4.25 o 
   5   2   7       36.38       24.84      1.56 o 
   6   2   7       52.59       55.50      1.75 o 
   7   2   7        1.11        3.83      1.16 o 
   1   3   7       35.96       48.18      3.74 o 
   2   3   7      116.25      137.64      5.47 o 
   3   3   7      277.47      263.16      8.06 o 
   4   3   7       71.47       96.89     11.06 o 
   5   3   7       10.14       12.75      1.33 o 
   6   3   7      100.10       96.75      8.22 o 
   1   4   7       57.15       78.80      5.83 o 
   2   4   7      505.03      532.98     11.30 o 
   3   4   7       93.67       88.70      6.68 o 
   4   4   7       92.54      139.18     17.38 o 
   5   4   7       35.26       26.27      1.87 o 
   6   4   7       85.22       97.26     10.99 o 
   1   5   7       74.98       91.65      3.34 o 
   2   5   7        3.33        5.31      1.03 o 
   3   5   7      567.35      514.65     52.49 o 
   4   5   7       17.07       48.44      2.49 o 
   5   5   7       16.36       35.52      3.70 o 
   6   5   7       20.86       18.38      3.12 o 
   1   6   7       32.49       35.05      2.35 o 
   2   6   7      199.78      229.57     19.39 o 
   3   6   7       11.70       12.76      1.38 o 
   4   6   7      104.42      151.23     11.98 o 
   5   6   7       16.65       20.12      1.66 o 
   1   7   7       53.30       42.56      1.44 o 
   2   7   7       40.27       32.22      1.48 o 
   3   7   7      302.28      250.91     24.72 o 
   4   7   7       18.79       16.02      3.28 o 
   1   8   7        1.74       37.67      2.03 o 
   2   8   7       59.87       69.84      5.78 o 
   3   8   7        1.12        1.99      1.61 o 
   0   0   8     1619.60     1458.77     23.51 o 
   2   0   8      269.61      261.51      6.11 o 
   4   0   8      163.83      156.44      3.14 o 
   6   0   8       41.62       44.05      3.24 o 
   0   1   8       41.64       33.29      1.39 o 
   1   1   8      172.83      148.18      7.22 o 
   2   1   8       36.36       36.52      2.14 o 
   3   1   8       28.35       30.55      1.18 o 
   4   1   8      170.18      150.82      4.10 o 
   5   1   8      112.69      119.03      2.60 o 
   6   1   8       55.94       51.38      1.65 o 
   7   1   8       37.63       40.73      1.56 o 
   0   2   8      916.76      813.96     12.90 o 
   1   2   8      619.10      593.73     16.96 o 
   2   2   8       15.33       35.97      2.69 o 
   3   2   8      135.64      124.72     10.18 o 
   4   2   8      291.67      269.39     10.49 o 
   5   2   8       48.85       57.52      2.03 o 
   6   2   8        8.69       10.30      1.36 o 
   7   2   8      127.90      127.13      2.41 o 
   0   3   8      103.09       77.59      3.27 o 
   1   3   8      148.28      157.62      4.75 o 
   2   3   8       56.45       51.18      4.02 o 
   3   3   8       28.21       60.95      6.49 o 
   4   3   8      625.06      618.14      9.27 o 
   5   3   8       27.02       34.50      2.21 o 
   6   3   8      174.82      177.89      7.41 o 
   0   4   8      421.08      381.09     33.09 o 
   1   4   8      171.00      198.51     12.70 o 
   2   4   8       81.75      100.88      4.60 o 
   3   4   8      108.58      166.04     21.02 o 
   4   4   8      538.08      549.46     49.00 o 
   5   4   8       10.43       13.54      1.37 o 
   6   4   8       56.60       82.27      5.73 o 
   0   5   8       18.76        5.64      1.34 o 
   1   5   8      107.06       83.92      2.40 o 
   2   5   8        6.24        4.75      0.98 o 
   3   5   8      145.95      407.23     29.11 o 
   4   5   8      132.55      122.72      9.08 o 
   5   5   8       82.91       65.22      4.10 o 
   0   6   8      208.56      142.73      5.91 o 
   1   6   8       13.08       15.34      1.07 o 
   2   6   8       58.26       92.61      4.67 o 
   3   6   8       19.10       18.36      1.50 o 
   4   6   8      359.85      355.01     38.31 o 
   5   6   8       18.88       17.15      3.43 o 
   0   7   8        1.67        5.23      1.36 o 
   1   7   8       20.96       18.38      1.82 o 
   2   7   8        7.10       11.15      1.28 o 
   3   7   8      133.24      330.59     39.03 o 
   4   7   8       22.19       16.74      1.86 o 
   0   8   8       66.48       32.20      2.15 o 
   1   8   8       42.61       38.77      3.41 o 
   2   8   8       10.08       52.80      2.02 o 
   2   0   9      362.16      361.40     10.93 o 
   4   0   9      579.65      561.07      5.80 o 
   6   0   9       13.16       12.82      2.12 o 
   1   1   9     1479.26     1405.20     17.94 o 
   2   1   9       98.28      104.69      1.64 o 
   3   1   9      233.85      216.66      3.04 o 
   4   1   9      199.27      182.93      2.10 o 
   5   1   9      107.58      116.49      2.97 o 
   6   1   9       18.02       22.33      2.26 o 
   7   1   9       11.84        8.70      1.31 o 
   1   2   9      987.62      976.22     11.69 o 
   2   2   9      358.32      354.42     10.23 o 
   3   2   9      456.12      420.18     12.50 o 
   4   2   9      503.26      463.64      6.33 o 
   5   2   9       17.55       17.87      1.36 o 
   6   2   9       10.62       14.84      1.74 o 
   7   2   9       16.95       19.54      1.39 o 
   1   3   9      483.18      506.01     21.71 o 
   2   3   9       71.26       46.16      2.03 o 
   3   3   9       58.40       69.03      1.65 o 
   4   3   9      654.20      597.54     37.05 o 
   5   3   9      110.82      105.29      2.51 o 
   6   3   9       50.04       78.87     13.39 o 
   1   4   9      311.49      324.48     11.57 o 
   2   4   9      329.06      353.56     18.89 o 
   3   4   9      307.76      296.42     11.11 o 
   4   4   9      344.11      367.19     21.58 o 
   5   4   9       15.53       14.84      1.57 o 
   6   4   9       49.79       60.84      6.57 o 
   1   5   9       49.90       61.67      3.40 o 
   2   5   9        2.37        2.44      1.03 o 
   3   5   9      352.78      292.45     11.99 o 
   4   5   9      123.15      110.34      1.91 o 
   5   5   9       39.25       46.07      2.65 o 
   1   6   9        0.04        2.19      1.00 o 
   2   6   9      227.23      202.97     15.20 o 
   3   6   9       15.62       17.52      1.36 o 
   4   6   9      169.76      185.28     11.03 o 
   5   6   9        1.32        7.25      1.79 o 
   1   7   9        0.95        7.14      1.13 o 
   2   7   9        4.80        6.56      1.23 o 
   3   7   9      225.84      147.87      9.95 o 
   4   7   9       23.61       19.64      1.62 o 
   1   8   9       34.66       35.13      1.50 o 
   2   8   9      105.45       66.20      3.14 o 
   0   0  10      401.39      393.37      8.28 o 
   2   0  10     1720.25     1806.56     46.81 o 
   4   0  10      115.76      103.96      3.61 o 
   6   0  10      151.76      159.63      4.37 o 
   0   1  10        0.60        0.57      1.00 o 
   1   1  10     2565.91     2575.57     49.48 o 
   2   1  10      181.21      197.36      3.38 o 
   3   1  10       36.66       46.41      1.16 o 
   4   1  10       34.04       42.87      2.08 o 
   5   1  10      913.55      977.07     40.10 o 
   6   1  10       76.48       88.91      2.17 o 
   7   1  10        7.34        7.29      1.32 o 
   0   2  10      402.92      392.18     13.38 o 
   1   2  10      318.08      333.45     13.61 o 
   2   2  10      824.77      879.74      8.11 o 
   3   2  10      137.21      127.36      1.46 o 
   4   2  10       80.08       88.68      4.95 o 
   5   2  10       79.45       87.97      7.33 o 
   6   2  10       67.04       69.83      2.34 o 
   0   3  10       82.78      100.84      4.66 o 
   1   3  10      806.13      836.71     27.10 o 
   2   3  10      227.13      228.40      5.71 o 
   3   3  10        6.36        8.41      1.08 o 
   4   3  10      101.53      127.72     17.38 o 
   5   3  10      222.04      257.41     38.10 o 
   6   3  10      252.93      227.91     16.66 o 
   0   4  10      272.90      299.10     15.32 o 
   1   4  10      109.90      122.50      4.94 o 
   2   4  10      119.63      153.05     16.10 o 
   3   4  10       89.75       73.95      2.46 o 
   4   4  10       29.34       56.89      4.07 o 
   5   4  10       62.86       74.42     12.11 o 
   6   4  10       52.83       44.97      2.81 o 
   0   5  10       51.17       53.78      3.20 o 
   1   5  10      138.94      136.38      4.79 o 
   2   5  10       28.60       21.42      1.23 o 
   3   5  10       33.10       30.21      1.43 o 
   4   5  10       15.67       30.47      2.09 o 
   5   5  10       12.24       14.58      1.60 o 
   0   6  10       87.35       93.83      4.01 o 
   1   6  10        1.13        1.46      0.86 o 
   2   6  10       21.05       77.17      5.53 o 
   3   6  10        4.69        5.78      1.15 o 
   4   6  10       13.65       36.91      3.56 o 
   5   6  10        6.10        3.28      1.67 o 
   0   7  10        0.19        0.20      1.71 o 
   1   7  10       36.91       21.79      1.10 o 
   2   7  10        3.54        6.46      1.23 o 
   3   7  10       10.85       19.66      1.52 o 
   4   7  10        8.70       14.00      1.56 o 
   0   8  10       18.76       11.87      1.67 o 
   1   8  10       19.15       17.85      1.43 o 
   2   8  10       17.97       32.13      1.82 o 
   2   0  11     1057.06     1031.35     12.55 o 
   4   0  11      420.24      372.10      4.25 o 
   6   0  11      394.29      381.97     15.55 o 
   1   1  11       76.64      116.06      4.32 o 
   2   1  11       76.95       85.16      6.06 o 
   3   1  11      133.72      151.49      2.25 o 
   4   1  11       11.84       12.80      1.06 o 
   5   1  11     3070.59     2972.58     59.47 o 
   6   1  11       39.25       37.56      1.47 o 
   7   1  11       17.20       21.29      1.68 o 
   1   2  11        8.09       29.13      0.98 o 
   2   2  11      228.86      319.19     37.22 o 
   3   2  11      212.03      200.46      3.63 o 
   4   2  11      270.85      271.22      9.41 o 
   5   2  11      216.31      218.15     13.42 o 
   6   2  11      163.84      140.88      3.17 o 
   1   3  11       98.75      236.45     20.34 o 
   2   3  11       91.42      121.00      9.69 o 
   3   3  11       30.47       31.03      1.15 o 
   4   3  11       40.72       68.68      7.09 o 
   5   3  11      592.99      664.52     53.28 o 
   6   3  11       95.59      103.20      5.83 o 
   1   4  11        4.98       22.18      1.13 o 
   2   4  11       21.84       27.05      2.04 o 
   3   4  11       58.90       58.60      5.19 o 
   4   4  11       70.37       74.45      3.12 o 
   5   4  11      139.83      149.25     21.78 o 
   6   4  11       16.76       16.07      1.96 o 
   1   5  11       25.49       75.19      5.23 o 
   2   5  11        3.24        8.38      1.15 o 
   3   5  11       46.26       38.88      1.45 o 
   4   5  11       13.29       18.56      3.17 o 
   5   5  11        0.13        2.36      1.37 o 
   1   6  11        0.13        4.47      0.98 o 
   2   6  11       50.21       46.94      2.58 o 
   3   6  11        6.61        8.30      1.26 o 
   4   6  11        9.33       13.80      1.34 o 
   5   6  11        2.23        4.44      1.96 o 
   1   7  11        0.61       22.35      1.09 o 
   2   7  11        5.85        7.41      1.14 o 
   3   7  11       14.65       10.26      1.45 o 
   4   7  11        0.24        6.31      1.52 o 
   1   8  11        1.81        5.52      1.14 o 
   2   8  11        6.25        3.42      1.31 o 
   0   0  12      589.14      549.42     16.94 o 
   2   0  12     3594.43     3885.13     61.69 o 
   4   0  12      627.54      680.21     13.76 o 
   6   0  12      429.93      458.35      7.93 o 
   0   1  12      153.57      163.15      2.64 o 
   1   1  12     4293.57     4609.55     83.89 o 
   2   1  12       55.76       64.08      2.54 o 
   3   1  12       65.08       74.31      1.28 o 
   4   1  12       11.87       11.71      1.04 o 
   5   1  12     1534.94     1658.48     62.40 o 
   6   1  12       22.28       28.59      1.44 o 
   0   2  12      497.42      490.42      8.19 o 
   1   2  12        5.52        7.04      1.07 o 
   2   2  12     1284.43     1473.04      7.82 o 
   3   2  12       45.24       47.88      1.51 o 
   4   2  12      221.75      249.01     10.67 o 
   5   2  12       71.95       83.46      7.80 o 
   6   2  12      185.87      174.36      3.49 o 
   0   3  12       85.27       86.89      3.63 o 
   1   3  12      744.93      737.21     16.11 o 
   2   3  12       80.39       77.68      6.13 o 
   3   3  12        0.67        2.71      0.94 o 
   4   3  12       26.26       35.20      1.22 o 
   5   3  12      361.60      387.77     29.24 o 
   6   3  12       77.29       90.58      2.28 o 
   0   4  12      200.31      188.74      9.80 o 
   1   4  12        3.54        7.22      0.83 o 
   2   4  12       35.71       42.41      2.59 o 
   3   4  12       23.86       23.73      1.11 o 
   4   4  12       13.18       18.82      1.90 o 
   5   4  12       38.76       47.63      4.36 o 
   6   4  12        4.99        8.70      1.41 o 
   0   5  12        0.32        2.98      1.48 o 
   1   5  12       71.18       71.10      2.00 o 
   2   5  12        9.04        8.93      1.01 o 
   3   5  12       33.64       26.51      1.80 o 
   4   5  12       20.06       19.36      1.24 o 
   5   5  12        6.90        7.07      1.51 o 
   0   6  12       38.85       30.61      1.40 o 
   1   6  12        4.40        5.53      0.99 o 
   2   6  12        3.26       20.16      1.27 o 
   3   6  12        6.19       10.80      1.24 o 
   4   6  12       37.17       30.74      1.51 o 
   0   7  12        2.75        1.00      1.45 o 
   1   7  12       12.22       11.82      1.00 o 
   2   7  12       10.01        3.88      1.11 o 
   3   7  12        5.34        5.00      1.63 o 
   0   8  12       10.71        6.89      1.47 o 
   1   8  12        1.76        2.63      1.04 o 
   2   8  12        5.00        4.74      1.31 o 
   2   0  13      597.17      606.60      9.86 o 
   4   0  13     2199.98     2217.74     34.60 o 
   6   0  13       44.60       38.37      3.45 o 
   1   1  13     2695.15     2748.96     54.78 o 
   2   1  13       42.87       47.18      1.02 o 
   3   1  13      117.73      113.83      1.35 o 
   4   1  13       64.21       64.07      1.34 o 
   5   1  13      390.04      343.18      7.60 o 
   6   1  13        9.65       13.59      1.49 o 
   1   2  13      127.33      136.44      2.54 o 
   2   2  13      313.74      307.73     13.68 o 
   3   2  13      377.17      365.73      4.31 o 
   4   2  13     1033.33     1001.30     19.63 o 
   5   2  13        0.01        3.37      1.31 o 
   6   2  13       24.29       29.91      2.34 o 
   1   3  13      222.40      270.61     10.78 o 
   2   3  13      127.27      135.41      2.07 o 
   3   3  13       33.29       25.88      1.01 o 
   4   3  13      172.91      180.34      5.06 o 
   5   3  13      124.06      123.87      7.84 o 
   6   3  13       33.62       49.88      3.51 o 
   1   4  13        9.22       10.03      0.99 o 
   2   4  13       97.33      119.09      7.93 o 
   3   4  13      281.65      277.39      5.75 o 
   4   4  13       63.96       58.58      1.78 o 
   5   4  13        3.72       13.41      1.72 o 
   6   4  13        5.49        6.00      1.59 o 
   1   5  13        5.71       19.12      1.01 o 
   2   5  13       52.02       55.87      2.46 o 
   3   5  13        8.44       12.68      2.03 o 
   4   5  13       24.43       29.86      2.37 o 
   5   5  13       17.41       22.20      3.48 o 
   1   6  13        7.43        5.01      0.88 o 
   2   6  13       46.63       50.88      2.63 o 
   3   6  13       17.67       25.46      2.87 o 
   4   6  13        1.10       11.09      1.64 o 
   1   7  13        3.18        4.18      0.92 o 
   2   7  13        3.37        5.94      0.99 o 
   3   7  13        7.72        3.20      1.25 o 
   1   8  13        5.35        4.15      1.08 o 
   2   8  13       24.67       17.22      1.74 o 
   0   0  14      351.24      335.10      5.11 o 
   2   0  14       91.73      101.68      1.96 o 
   4   0  14      938.93      875.05     12.09 o 
   6   0  14      313.12      308.69      5.78 o 
   0   1  14       89.91      101.64      1.57 o 
   1   1  14       16.91      916.33    399.43 o 
   2   1  14       28.40       36.27      1.22 o 
   3   1  14       93.10       93.35      2.59 o 
   4   1  14      200.46      190.16      2.87 o 
   5   1  14      157.54      141.82      3.17 o 
   6   1  14       57.62       50.30      1.73 o 
   0   2  14      187.69      180.32      1.97 o 
   1   2  14       13.50       15.96      1.37 o 
   2   2  14        1.05       11.78      2.25 o 
   3   2  14      108.42      135.54     11.87 o 
   4   2  14      514.07      498.65     11.30 o 
   5   2  14       39.01       47.22      1.39 o 
   6   2  14      139.14      135.38      4.46 o 
   0   3  14       97.47       79.69      4.64 o 
   1   3  14      166.78      167.03      4.32 o 
   2   3  14       40.58       43.06      1.32 o 
   3   3  14       21.79       31.58      2.72 o 
   4   3  14      537.13      526.28     14.43 o 
   5   3  14       30.51       33.33      1.33 o 
   6   3  14      207.17      216.19      3.37 o 
   0   4  14       71.18       58.16      3.35 o 
   1   4  14        1.92        3.57      0.88 o 
   2   4  14       51.81       61.59      1.74 o 
   3   4  14      106.49      240.90     24.01 o 
   4   4  14       86.61       88.91      5.05 o 
   5   4  14       36.61       39.54      1.65 o 
   0   5  14        1.77        1.69      1.49 o 
   1   5  14      121.67      101.43      3.07 o 
   2   5  14        2.95        8.46      1.01 o 
   3   5  14       11.34       25.86      2.49 o 
   4   5  14       77.45       79.11      6.30 o 
   5   5  14       41.41       45.24      7.58 o 
   0   6  14       30.15       18.22      1.67 o 
   1   6  14        6.83        5.52      0.98 o 
   2   6  14       26.60       40.02      1.61 o 
   3   6  14       24.61       23.08      1.12 o 
   4   6  14       12.73       19.20      1.62 o 
   0   7  14        5.84        2.02      1.37 o 
   1   7  14       28.65       23.18      1.39 o 
   2   7  14        0.92        3.78      1.03 o 
   3   7  14       12.71       29.17      1.65 o 
   0   8  14       12.66        7.63      1.48 o 
   1   8  14        4.59        5.47      1.02 o 
   2   0  15      165.79      142.45      2.21 o 
   4   0  15       69.81       64.65      2.31 o 
   6   0  15      348.19      337.98      7.33 o 
   1   1  15      227.81      228.72      3.62 o 
   2   1  15       35.33       36.37      1.42 o 
   3   1  15      381.65      407.31      5.18 o 
   4   1  15       26.54       31.35      1.49 o 
   5   1  15       67.82       65.35      1.38 o 
   6   1  15       46.64       52.20      1.63 o 
   1   2  15       26.68       27.69      1.28 o 
   2   2  15      114.62      111.60      1.84 o 
   3   2  15      741.64      808.89     14.92 o 
   4   2  15       40.81       62.40      4.44 o 
   5   2  15        5.90        9.17      1.26 o 
   6   2  15      188.89      187.36      3.21 o 
   1   3  15       72.45       69.98      4.62 o 
   2   3  15       92.89       86.68      1.17 o 
   3   3  15      227.62      217.49      6.59 o 
   4   3  15       87.45      120.79      7.66 o 
   5   3  15        0.64        4.02      1.39 o 
   6   3  15      147.62      162.17     12.36 o 
   1   4  15       26.44       32.18      1.48 o 
   2   4  15      255.94      250.85      5.68 o 
   3   4  15      476.09      472.85     26.28 o 
   4   4  15       85.89       99.49      7.63 o 
   5   4  15        6.20       12.19      1.35 o 
   1   5  15       35.99       65.10      2.65 o 
   2   5  15       42.12       34.95      1.71 o 
   3   5  15      132.47      118.62      8.61 o 
   4   5  15       24.42       34.34      2.62 o 
   5   5  15       13.60       25.97      2.92 o 
   1   6  15        8.79       13.63      1.03 o 
   2   6  15      156.46      153.68      9.23 o 
   3   6  15       13.77       11.45      1.20 o 
   4   6  15       82.75       71.06      2.10 o 
   1   7  15       29.03       37.08      2.07 o 
   2   7  15       10.79        4.78      1.04 o 
   3   7  15       80.56       46.70      3.64 o 
   1   8  15        0.13        4.21      1.03 o 
   0   0  16      884.16      870.35     40.95 o 
   2   0  16      249.59      245.18      5.95 o 
   4   0  16      414.81      444.37      7.31 o 
   6   0  16       48.82       51.48      2.60 o 
   0   1  16      803.35      831.25     15.71 o 
   1   1  16       26.34       23.83      3.48 o 
   2   1  16       22.13       23.88      0.76 o 
   3   1  16        8.84        8.18      0.87 o 
   4   1  16       26.40       24.36      0.99 o 
   5   1  16       31.99       43.38      1.18 o 
   6   1  16       22.22       22.53      1.48 o 
   0   2  16     1093.48     1160.28     26.22 o 
   1   2  16       46.17       49.71      0.97 o 
   2   2  16        9.09       12.49      0.84 o 
   3   2  16      373.70      372.15      4.07 o 
   4   2  16      236.89      238.62      4.01 o 
   5   2  16        5.42        5.75      1.00 o 
   6   2  16        4.22        4.80      1.36 o 
   0   3  16     1429.09     1382.00     44.26 o 
   1   3  16       56.75       71.45      1.53 o 
   2   3  16       78.79       90.43      2.74 o 
   3   3  16       95.09       91.26      1.41 o 
   4   3  16       74.69       60.46      1.28 o 
   5   3  16        9.04       11.46      1.28 o 
   6   3  16       66.97       76.14      3.56 o 
   0   4  16      502.77      500.56     14.54 o 
   1   4  16       65.00       80.50      3.32 o 
   2   4  16      257.90      295.71     20.20 o 
   3   4  16      288.55      289.08      6.36 o 
   4   4  16       44.60       48.12      3.24 o 
   5   4  16        6.66        9.55      1.36 o 
   0   5  16      133.68      119.45      3.35 o 
   1   5  16       44.95       52.19      2.91 o 
   2   5  16       33.23       39.17      2.04 o 
   3   5  16      139.18      130.10      4.20 o 
   4   5  16       19.17       15.05      1.13 o 
   5   5  16       35.81       47.19      3.65 o 
   0   6  16       58.40       74.15      1.92 o 
   1   6  16       10.40       16.85      1.65 o 
   2   6  16      293.71      293.31     18.32 o 
   3   6  16        5.94        6.68      1.21 o 
   4   6  16       31.29       68.36      7.93 o 
   0   7  16       42.26       39.83      1.66 o 
   1   7  16        7.23       12.77      1.06 o 
   2   7  16        3.61        2.55      1.04 o 
   3   7  16       42.27       33.51      2.74 o 
   0   8  16        9.38       14.19      2.07 o 
   2   0  17      340.16      364.77      3.12 o 
   4   0  17       52.31       54.29      1.75 o 
   6   0  17      102.38      107.38      2.94 o 
   1   1  17      257.60      256.66      3.19 o 
   2   1  17       16.68       15.74      0.78 o 
   3   1  17      115.03      106.29      1.27 o 
   4   1  17        1.57        2.12      1.11 o 
   5   1  17      149.33      145.85      2.47 o 
   6   1  17        2.06        3.29      1.32 o 
   1   2  17       25.99       26.93      2.06 o 
   2   2  17      133.85      142.06      1.55 o 
   3   2  17      231.79      221.49      4.42 o 
   4   2  17       11.97       13.25      1.12 o 
   5   2  17        0.98        0.73      1.06 o 
   6   2  17       42.15       40.08      1.78 o 
   1   3  17       50.17       54.00      1.71 o 
   2   3  17       28.22       24.24      1.17 o 
   3   3  17      155.30      146.76      2.46 o 
   4   3  17        1.96        4.36      1.06 o 
   5   3  17       10.33       14.38      1.20 o 
   6   3  17        1.68        8.06      1.55 o 
   1   4  17        7.06       29.75      1.35 o 
   2   4  17       82.90       97.69      5.59 o 
   3   4  17      142.93      141.74      6.20 o 
   4   4  17       29.92       32.83      1.25 o 
   5   4  17        3.51        1.69      1.39 o 
   1   5  17        3.04       59.80     21.20 o 
   2   5  17        7.36        6.99      1.14 o 
   3   5  17      121.14      124.54      5.99 o 
   4   5  17        3.13        4.26      1.20 o 
   5   5  17      164.04      232.09     14.71 o 
   1   6  17       22.31       26.19      1.16 o 
   2   6  17       88.94      142.99      5.77 o 
   3   6  17        4.55        4.62      1.33 o 
   4   6  17       51.77       63.78      3.82 o 
   1   7  17       15.17        7.42      1.05 o 
   2   7  17        6.01        4.09      1.16 o 
   3   7  17       43.95       41.47      7.26 o 
   0   0  18      111.64       97.91      3.93 o 
   2   0  18      138.85      117.92      3.26 o 
   4   0  18      151.11      154.12      2.57 o 
   6   0  18        1.53        4.08      2.22 o 
   0   1  18       41.39       35.29      1.15 o 
   1   1  18       65.11       54.95      3.04 o 
   2   1  18       13.92       16.34      0.83 o 
   3   1  18       34.67       37.52      0.95 o 
   4   1  18       19.56       18.75      1.17 o 
   5   1  18        7.42        7.98      1.22 o 
   6   1  18       15.98       17.15      1.37 o 
   0   2  18      151.90      149.74      4.02 o 
   1   2  18      232.04      216.73      5.04 o 
   2   2  18       10.92        8.33      1.13 o 
   3   2  18       15.30       16.70      1.09 o 
   4   2  18       60.78       59.16      1.23 o 
   5   2  18        3.21        3.04      1.09 o 
   6   2  18        1.11        2.00      1.33 o 
   0   3  18      127.64      127.39      3.45 o 
   1   3  18       65.35       82.44      5.14 o 
   2   3  18       44.20       33.58      0.97 o 
   3   3  18       35.68       32.35      1.55 o 
   4   3  18       26.44       31.61      1.77 o 
   5   3  18       98.88      103.64      6.10 o 
   0   4  18      165.75      155.72      5.64 o 
   1   4  18      167.43      145.51      5.84 o 
   2   4  18      119.84      145.00      2.76 o 
   3   4  18        2.01       14.96      0.94 o 
   4   4  18        6.87        7.49      1.24 o 
   5   4  18        3.54        3.88      1.42 o 
   0   5  18       90.24       87.28      4.79 o 
   1   5  18      129.69      181.30     15.88 o 
   2   5  18       19.60       11.91      1.05 o 
   3   5  18       20.25       32.05      1.26 o 
   4   5  18        4.16        5.81      1.24 o 
   0   6  18       70.55       56.94      3.90 o 
   1   6  18        6.01       11.89      1.05 o 
   2   6  18      142.36      232.97      8.38 o 
   3   6  18       17.47       14.07      1.38 o 
   4   6  18       28.14       24.72      1.71 o 
   0   7  18       34.57       32.86      1.77 o 
   1   7  18       52.16      114.92      7.87 o 
   2   7  18        1.26        4.96      1.07 o 
   2   0  19      305.45      286.05      5.11 o 
   4   0  19       31.45       31.16      1.73 o 
   6   0  19       36.05       36.01      2.17 o 
   1   1  19       30.01       30.81      1.03 o 
   2   1  19        4.45        5.08      0.79 o 
   3   1  19       34.25       30.96      1.01 o 
   4   1  19       48.20       48.22      1.14 o 
   5   1  19        7.49       15.04      1.23 o 
   6   1  19        1.67        2.25      1.52 o 
   1   2  19      282.00      286.32      3.06 o 
   2   2  19        9.23       11.42      0.89 o 
   3   2  19       23.86       26.19      1.04 o 
   4   2  19       17.22       21.20      1.04 o 
   5   2  19        2.94        2.95      1.17 o 
   6   2  19       25.38       23.32      1.38 o 
   1   3  19      328.52      324.48      7.82 o 
   2   3  19        5.35        6.94      0.87 o 
   3   3  19       41.73       41.78      2.18 o 
   4   3  19      126.41      124.20      2.30 o 
   5   3  19       10.85       17.28      1.40 o 
   1   4  19      113.70      127.93      2.57 o 
   2   4  19      485.24      478.44     14.92 o 
   3   4  19       34.88       34.09      1.07 o 
   4   4  19        7.98        7.05      1.14 o 
   5   4  19        3.13        2.79      1.41 o 
   1   5  19      773.93      785.59     27.60 o 
   2   5  19        3.22        3.10      0.96 o 
   3   5  19       31.41       41.91      3.04 o 
   4   5  19       11.69       10.47      1.27 o 
   1   6  19        3.57        2.04      0.96 o 
   2   6  19      712.64      599.83     33.78 o 
   3   6  19        7.77        9.47      1.20 o 
   1   7  19      396.36      321.67     10.92 o 
   2   7  19        0.41        2.64      1.01 o 
   0   0  20       77.00       62.45      3.78 o 
   2   0  20       82.60       73.40      2.34 o 
   4   0  20       23.39       22.59      1.52 o 
   6   0  20        0.83        2.97      2.20 o 
   0   1  20       59.12       58.74      1.44 o 
   1   1  20       46.11       51.24      0.96 o 
   2   1  20        0.74        1.39      0.81 o 
   3   1  20       25.28       19.72      0.89 o 
   4   1  20       22.58       23.60      1.03 o 
   5   1  20       62.03       63.77      1.25 o 
   6   1  20       15.84       14.71      1.13 o 
   0   2  20      100.00      102.34      2.13 o 
   1   2  20       96.99      100.16      4.75 o 
   2   2  20        5.70        5.73      0.89 o 
   3   2  20        3.32        3.90      0.96 o 
   4   2  20       12.99       17.54      1.01 o 
   5   2  20        0.09        0.14      1.10 o 
   0   3  20      118.98      107.50      5.10 o 
   1   3  20       59.61       81.92      3.57 o 
   2   3  20        5.00        5.74      0.86 o 
   3   3  20       37.18       27.46      0.97 o 
   4   3  20       70.81       78.72      3.26 o 
   5   3  20        2.74        4.90      1.13 o 
   0   4  20       87.67       84.32      3.15 o 
   1   4  20       73.51      103.84      8.26 o 
   2   4  20      157.93      171.28     10.41 o 
   3   4  20        1.51        0.61      0.93 o 
   4   4  20        2.46        7.56      1.15 o 
   5   4  20        0.21        2.11      1.18 o 
   0   5  20       24.16       20.18      2.19 o 
   1   5  20      204.15      310.98      9.84 o 
   2   5  20        4.89        6.13      1.05 o 
   3   5  20       30.44       53.68      1.83 o 
   4   5  20       16.11       14.50      1.33 o 
   0   6  20       15.99       11.10      1.73 o 
   1   6  20        0.67        2.27      0.95 o 
   2   6  20      178.30      242.61     22.50 o 
   3   6  20       12.56        7.73      1.11 o 
   0   7  20       48.39       35.49      1.83 o 
   1   7  20       85.05      210.18     10.27 o 
   2   7  20        1.56        2.21      1.15 o 
   2   0  21       65.80       59.59      1.38 o 
   4   0  21       34.05       29.97      1.75 o 
   1   1  21      106.04       94.68      1.32 o 
   2   1  21       15.69       15.34      0.79 o 
   3   1  21       68.67       61.59      1.40 o 
   4   1  21        7.44        6.32      0.97 o 
   5   1  21        0.17        1.06      1.00 o 
   1   2  21      114.05      124.52      5.08 o 
   2   2  21       51.45       51.63      0.97 o 
   3   2  21        1.69        4.74      0.93 o 
   4   2  21       27.84       24.12      1.03 o 
   5   2  21        5.28        4.34      1.01 o 
   1   3  21       75.27       95.34      5.25 o 
   2   3  21       54.56       47.22      1.01 o 
   3   3  21      119.85      109.79      1.48 o 
   4   3  21       24.64       24.05      1.05 o 
   5   3  21       20.53       19.77      1.13 o 
   1   4  21       80.26      101.90      7.67 o 
   2   4  21       22.62       26.51      1.81 o 
   3   4  21        7.02       15.28      1.31 o 
   4   4  21       17.74       17.34      1.09 o 
   1   5  21      149.87      176.13     15.51 o 
   2   5  21       12.44        9.36      1.05 o 
   3   5  21      115.26       97.58      2.92 o 
   4   5  21        5.26        5.18      1.13 o 
   1   6  21        1.10        5.40      1.11 o 
   2   6  21       16.66       28.77      1.21 o 
   3   6  21        6.70        6.61      1.15 o 
   1   7  21      132.97      114.72     10.40 o 
   0   0  22     5453.77     5550.91     37.90 o 
   2   0  22       80.39       77.44      1.74 o 
   4   0  22      122.21      113.01      2.15 o 
   0   1  22      652.65      624.21     10.08 o 
   1   1  22      230.01      229.98      2.53 o 
   2   1  22       12.39       12.22      0.73 o 
   3   1  22      218.90      181.18      3.97 o 
   4   1  22        9.50        9.10      1.03 o 
   5   1  22       22.78       23.37      1.19 o 
   0   2  22     2972.19     2859.42     23.49 o 
   1   2  22      157.80      153.34      2.90 o 
   2   2  22       15.60       16.65      0.90 o 
   3   2  22      237.91      222.71      3.55 o 
   4   2  22       92.39       98.17      3.73 o 
   5   2  22        0.24        2.04      1.05 o 
   0   3  22     1713.38     1681.21     30.09 o 
   1   3  22      115.21      121.75      2.67 o 
   2   3  22       30.50       32.59      1.11 o 
   3   3  22       19.27       16.76      1.08 o 
   4   3  22       25.36       31.90      2.19 o 
   5   3  22        8.79        8.66      1.09 o 
   0   4  22      458.34      427.64      8.63 o 
   1   4  22      131.69      135.61      5.13 o 
   2   4  22       19.79       25.04      1.82 o 
   3   4  22      204.86      184.77      6.62 o 
   4   4  22       50.14       50.42      3.59 o 
   0   5  22      244.77      210.03      7.18 o 
   1   5  22       88.17       80.91      2.60 o 
   2   5  22        6.40        8.19      1.00 o 
   3   5  22        9.99       20.03      1.45 o 
   4   5  22        2.85        6.37      1.15 o 
   0   6  22       58.08       39.01      1.90 o 
   1   6  22        6.93        5.27      1.11 o 
   2   6  22       28.94       33.28      2.13 o 
   3   6  22        2.29        4.21      1.29 o 
   0   7  22       70.08       60.37      2.41 o 
   2   0  23       34.56       52.51      1.33 o 
   4   0  23       93.37       91.11      3.56 o 
   1   1  23       88.26       92.69      5.76 o 
   2   1  23       11.25       10.30      0.72 o 
   3   1  23      200.50      173.72      4.84 o 
   4   1  23       13.13       11.37      1.12 o 
   5   1  23       27.19       32.74      1.36 o 
   1   2  23      110.37      101.04      2.80 o 
   2   2  23       11.54       20.72      0.94 o 
   3   2  23       10.87       15.28      1.32 o 
   4   2  23       65.51       61.64      2.58 o 
   5   2  23        1.91        0.92      1.13 o 
   1   3  23       75.81       72.73      1.96 o 
   2   3  23       17.50       16.50      1.08 o 
   3   3  23       28.72       32.26      2.11 o 
   4   3  23       36.67       29.70      1.52 o 
   5   3  23       13.05       17.60      1.21 o 
   1   4  23       62.94       66.56      2.26 o 
   2   4  23        8.43       11.70      0.96 o 
   3   4  23       12.13       30.04      1.85 o 
   4   4  23       24.65       21.99      1.18 o 
   1   5  23       23.90       32.50      2.07 o 
   2   5  23        0.40        1.68      1.00 o 
   3   5  23        2.35        2.84      1.01 o 
   1   6  23        9.50       11.14      1.09 o 
   2   6  23        3.29       20.54      1.26 o 
   0   0  24      951.54      957.84     61.32 o 
   2   0  24      151.15      140.70      2.18 o 
   4   0  24      249.23      237.82      3.01 o 
   0   1  24       13.48       13.87      1.20 o 
   1   1  24      830.88      845.38     21.86 o 
   2   1  24       31.37       32.14      1.00 o 
   3   1  24       45.35       39.79      0.98 o 
   4   1  24        0.47        0.81      1.11 o 
   5   1  24       41.53       27.79      1.28 o 
   0   2  24      558.31      569.54     10.19 o 
   1   2  24       37.61       33.32      1.59 o 
   2   2  24       71.01       66.01      1.96 o 
   3   2  24        9.24        6.89      0.90 o 
   4   2  24      123.44      113.57      2.56 o 
   5   2  24        3.44        6.08      1.10 o 
   0   3  24       44.11       40.27      1.54 o 
   1   3  24       95.32      109.33      6.27 o 
   2   3  24       94.67       86.77      3.26 o 
   3   3  24       14.21       13.58      1.00 o 
   4   3  24        1.23        1.60      1.06 o 
   0   4  24      115.91      101.20      3.15 o 
   1   4  24       22.03       20.43      1.02 o 
   2   4  24       21.63       25.34      1.09 o 
   3   4  24       21.54       15.70      1.07 o 
   4   4  24        7.09        8.81      1.23 o 
   0   5  24       18.78       21.47      1.53 o 
   1   5  24       18.89       16.82      1.02 o 
   2   5  24       23.89       28.45      2.66 o 
   3   5  24        2.18        2.09      1.03 o 
   0   6  24        8.81        2.67      1.58 o 
   1   6  24        4.56       11.02      1.21 o 
   2   6  24       20.00       20.25      1.49 o 
   2   0  25      603.27      520.04     10.64 o 
   4   0  25       97.27       94.42      2.56 o 
   1   1  25     1562.82     1598.21     18.78 o 
   2   1  25       78.13       76.93      1.10 o 
   3   1  25       59.96       52.08      1.24 o 
   4   1  25        1.57        1.54      1.03 o 
   5   1  25       18.54       18.69      1.20 o 
   1   2  25      174.87      171.35      2.68 o 
   2   2  25      253.40      229.70      4.33 o 
   3   2  25        4.74        5.88      0.94 o 
   4   2  25       30.27       28.99      1.20 o 
   5   2  25        1.25        0.10      3.39 o 
   1   3  25      219.41      227.54      2.25 o 
   2   3  25      273.07      294.67     10.40 o 
   3   3  25       37.59       39.99      1.13 o 
   4   3  25        3.67        3.08      0.95 o 
   1   4  25      158.12      156.11      4.56 o 
   2   4  25        3.71        3.58      1.01 o 
   3   4  25        5.46        4.50      1.03 o 
   4   4  25        4.24        5.83      1.09 o 
   1   5  25        2.41        4.57      1.09 o 
   2   5  25       79.13       85.57      5.30 o 
   3   5  25       14.02       20.52      1.07 o 
   1   6  25       15.74       13.44      1.23 o 
   0   0  26      175.08      157.87      2.49 o 
   2   0  26      162.26      136.45      2.56 o 
   4   0  26        1.33        2.40      1.37 o 
   0   1  26       37.53       37.04      1.24 o 
   1   1  26      353.55      319.02      6.71 o 
   2   1  26       20.00       19.52      0.94 o 
   3   1  26       46.30       35.94      1.09 o 
   4   1  26        1.41        3.09      1.11 o 
   0   2  26       57.56       53.75      2.20 o 
   1   2  26       14.63       15.83      1.30 o 
   2   2  26       66.15       62.99      3.48 o 
   3   2  26       37.90       35.03      1.05 o 
   4   2  26        4.17        5.19      1.06 o 
   0   3  26       76.41       78.09      1.54 o 
   1   3  26       40.42       40.66      1.66 o 
   2   3  26       74.16       90.05      5.71 o 
   3   3  26       27.37       29.88      1.01 o 
   4   3  26        4.49        8.37      1.07 o 
   0   4  26       15.98       20.41      1.73 o 
   1   4  26       11.87       39.31      1.23 o 
   2   4  26        0.22        1.56      0.92 o 
   3   4  26       21.48       23.58      2.27 o 
   0   5  26        4.66        4.98      1.32 o 
   1   5  26        4.97        6.66      1.08 o 
   2   5  26       23.83       37.69      2.74 o 
   0   6  26       11.61       22.24      1.62 o 
   2   0  27       89.34       73.00      1.30 o 
   4   0  27       48.02       40.92      1.65 o 
   1   1  27      164.63      159.14      5.85 o 
   2   1  27       60.88       63.28      1.01 o 
   3   1  27       17.58       21.48      0.91 o 
   4   1  27        2.47        2.53      0.92 o 
   1   2  27      111.33      108.45      2.35 o 
   2   2  27       64.80       55.97      1.17 o 
   3   2  27      104.46      105.97      1.56 o 
   4   2  27       21.26       20.04      1.10 o 
   1   3  27      102.82      104.06      4.24 o 
   2   3  27      189.59      191.55      2.73 o 
   3   3  27       80.67       95.89      1.39 o 
   4   3  27        7.29        6.96      1.15 o 
   1   4  27       97.62       88.53      4.42 o 
   2   4  27       35.31       31.09      1.22 o 
   3   4  27       95.11       79.85      1.54 o 
   1   5  27       41.85       39.20      1.41 o 
   2   5  27       51.06       39.55      1.55 o 
   0   0  28      360.29      333.09     14.90 o 
   2   0  28       61.92       66.93      1.43 o 
   4   0  28        3.05        4.33      1.61 o 
   0   1  28       59.91       59.79      1.52 o 
   1   1  28       38.50       37.16      0.99 o 
   2   1  28       57.24       65.28      1.80 o 
   3   1  28       51.99       46.10      1.09 o 
   4   1  28        4.29       10.65      1.12 o 
   0   2  28       54.04       51.89      1.19 o 
   1   2  28       19.15       18.02      0.89 o 
   2   2  28       44.19       48.12      2.00 o 
   3   2  28       69.22       62.94      1.40 o 
   4   2  28        7.70        9.71      1.06 o 
   0   3  28      136.55      124.13      1.57 o 
   1   3  28        5.02        9.11      0.82 o 
   2   3  28      156.74      168.34      2.16 o 
   3   3  28        1.73        3.49      0.95 o 
   0   4  28      131.61      122.97      2.20 o 
   1   4  28       11.06       12.74      0.95 o 
   2   4  28       22.38       23.15      1.14 o 
   3   4  28       38.58       36.02      2.19 o 
   0   5  28       18.01       17.68      1.60 o 
   1   5  28        9.56       16.29      1.15 o 
   2   0  29      115.85      106.52      2.65 o 
   4   0  29       64.58       63.53      1.97 o 
   1   1  29       14.60       21.04      1.04 o 
   2   1  29       17.99       17.53      0.91 o 
   3   1  29        5.58        6.86      0.96 o 
   4   1  29        4.67        9.01      1.07 o 
   1   2  29       25.96       20.94      0.94 o 
   2   2  29       61.60       54.90      1.26 o 
   3   2  29       11.97       18.14      1.10 o 
   1   3  29        0.11        1.96      0.87 o 
   2   3  29       36.09       41.06      1.97 o 
   3   3  29       23.10       24.02      1.15 o 
   1   4  29       20.75       17.08      1.28 o 
   2   4  29        9.38       11.10      1.16 o 
   0   0  30       12.13       12.85      1.54 o 
   2   0  30        6.05        3.98      1.23 o 
   0   1  30        5.02        4.19      1.28 o 
   1   1  30      129.42      121.22      1.37 o 
   2   1  30        7.02        8.49      0.80 o 
   3   1  30       14.40       12.05      0.92 o 
   0   2  30       26.61       25.43      1.17 o 
   1   2  30       33.47       32.85      1.09 o 
   2   2  30        0.47        1.38      0.95 o 
   3   2  30        8.91        7.25      0.94 o 
   0   3  30       10.50       10.06      1.59 o 
   1   3  30       11.77        8.41      0.95 o 
   2   3  30       21.84       19.69      1.01 o 
   3   3  30       13.24       11.76      2.42 o 
   0   4  30      110.29      101.94      4.08 o 
   1   4  30       17.42       21.08      1.03 o 
   2   4  30        5.29        8.09      1.22 o 
   2   0  31       34.92       31.09      1.27 o 
   1   1  31       10.36       12.09      0.79 o 
   2   1  31        4.68        3.89      0.84 o 
   3   1  31       30.44       33.69      1.09 o 
   1   2  31       50.88       49.70      1.23 o 
   2   2  31       44.67       43.71      1.13 o 
   3   2  31        7.13        7.56      0.92 o 
   1   3  31       10.94       12.36      0.96 o 
   2   3  31       18.58       15.02      1.10 o 
   1   4  31       36.40       35.66      1.42 o 
   0   0  32       21.93       18.71      1.66 o 
   2   0  32       28.91       32.81      1.27 o 
   0   1  32        0.59        2.13      1.32 o 
   1   1  32        1.96        3.83      0.78 o 
   2   1  32        0.47        2.09      0.86 o 
   3   1  32        1.54        2.86      2.14 o 
   0   2  32        9.97       15.72      1.28 o 
   1   2  32        9.26       10.16      0.81 o 
   2   2  32       30.00       36.59      1.25 o 
   0   3  32        0.35        1.20      1.21 o 
   1   3  32       20.42       28.00      1.03 o 
   2   0  33       14.20       15.55      1.17 o 
   1   1  33        5.11        5.74      0.85 o 
   2   1  33       18.99       21.15      1.04 o 
   1   2  33        2.81        5.34      0.93 o 
   0   0  34       22.69       26.69      2.09 o 
   0   1  34        0.23        1.58      1.13 o 
   1   1  34      125.33      151.31      1.38 o 
   0   2  34       20.17       20.46      1.35 o 
                                                 
